# Supplementary material for: Targeting enhanced digestibility: Prioritizing low pith lignification to complement low p-coumaric acid content as environmental stress intensity increases
Source: PLoS One. 2025 Dec 5;20(12):e0338077. doi: 10.1371/journal.pone.0338077 (PMC12680253; doi:10.1371/journal.pone.0338077)
Supplement: S1 Table — 1Total quantity from sowing to harvest; 2Average temperature or humidity from sowing to harvest; 3Estimated Penman evapotranspiration; 4Modified growing degree days (6–30 base) from sowing to harvest. (XLSX) [file pone.0338077.s001.xlsx]

## Sheet: Table S1
Year		Growth condition and harvest stage	Precipitation1	Irrigation1	Temperature2	Relative humidity2	ETPP3	MGDD4-harvest
	Location		(mm)	(mm)	(°C)	(%)	(mm)	(degree days)
2021	Mauguio	Water Deficit (WD)	113.5	251	22.2	61.7	630	1733
	Mauguio	Water Deficit 1 (WD1)	113.5	346	22.2	61.7	630	1733
	Mauguio	Well Watered (WW)	113.5	613	22.2	61.7	630	1733
	Versailles	Rain Water (RW)	359.5	0	16.8	76.9	473	1540
2022	Mauguio	Water Deficit (WD)	116	238.5	23.8	57.7	635	1799
	Mauguio	Water Deficit 1 (WD1)	116	284.5	23.8	57.7	635	1799
	Mauguio	Well Watered (WW)	116	529	23.8	57.7	635	1799
	Versailles	Rain Water (RW)	171	232	18.5	67.2	499	1502
