# Supplementary material for: Targeting enhanced digestibility: Prioritizing low pith lignification to complement low p-coumaric acid content as environmental stress intensity increases
Source: PLoS One. 2025 Dec 5;20(12):e0338077. doi: 10.1371/journal.pone.0338077 (PMC12680253; doi:10.1371/journal.pone.0338077)
Supplement: S2 Table — MGDD data was obtained from the different breeding companies. (XLSX) [file pone.0338077.s002.xlsx]

## Sheet: Table S2
Hybrid	Alphacode	Company	Precocity group	Type of variety	MGDD - flowering	MGDD - harvest
					(modified growing degree days)	(modified growing degree days)
DKC3697	A	Dekalb (Bayer)	S1	Simple flint-dent	850-860	1450-1470
ES BOND	B	Euralis Semences (Lidea)	S1	Simple flint-dent	840	1470
FIGARO	C	Semences de France (KWS)	S1	Simple flint-dent	840-855	1440-1460
LG30275	E	LG Semences (Limagrain)	S1	Simple flint-dent	865	1497
LG31259	F	LG Semences (Limagrain)	S1	Simple flint-dent	865	1460
LG31280	G	LG Semences (Limagrain)	S1	Simple flint-dent	855	1500
MALLORY	H	Advanta Seeds (Limagrain)	S0	Simple flint	na	1440-1470
MAS 16B	I	MAS Seeds (Maïsadour Semences)	S1	Simple flint-dent	835	1410
P8666	J	Pioneer Semences (Pioneer Hi-Bred)	S1	Simple dent	900	1450
SMARTBOXX	L	RAGT Semences (Syngenta)	S1	Simple flint	860-880	1470-1490
SY FERONIA	M	Syngenta France	S1	Simple flint-dent	900	1495-1510
