# Supplementary material for: Targeting enhanced digestibility: Prioritizing low pith lignification to complement low p-coumaric acid content as environmental stress intensity increases
Source: PLoS One. 2025 Dec 5;20(12):e0338077. doi: 10.1371/journal.pone.0338077 (PMC12680253; doi:10.1371/journal.pone.0338077)
Supplement: S3 Table — (XLSX) [file pone.0338077.s003.xlsx]

## Sheet: Table S3
Trait type	Trait name	Trait unit
Biochemical	H subunit	µmol/g lignin content
	G subunit
	S subunit
	β04 yield
	S/G subunit ratio	n/a
	PCest	mg/g CWR
	Feest
	Feeth
	S-PC	%
Histological	Blue pith	% of the internode cross-section
	Blue dark rind
	Blue light rind
	Blue bundle
	Red pith
	Red dark rind
	Red light rind
	Red bundle
	Highly digestible tissues
	Digestible tissues
	Highly indigestible tissues
	Indigestible tissues
