# Supplementary material for: Targeting enhanced digestibility: Prioritizing low pith lignification to complement low p-coumaric acid content as environmental stress intensity increases
Source: PLoS One. 2025 Dec 5;20(12):e0338077. doi: 10.1371/journal.pone.0338077 (PMC12680253; doi:10.1371/journal.pone.0338077)
Supplement: S4 Table — C: condition; c: column; r: row; V: variety; VC: interaction between V and C. Significance levels: P > 0.05 NS; P < 0.1.; P < 0.05 *; P < 0.01 **; P < 0.001 ***. (XLSX) [file pone.0338077.s004.xlsx]

## Sheet: Table S4
Trait type	Trait	Unit	Retained model	Hybrid		Condition		Interaction (VC)
Agronomy	DM content	%DM	V+C+(VC)+r	3.9317e-15	***	2.41047e-109	***	6.4003e-13	***
	Yield	ton DM/ha	V+C+(VC)+C/c+r	1.5524e-12	***	1.43255e-124	***	1.3861e-18	***
	Internode length	cm	V+C+(VC)+C/c+r	2.7172e-45	***	1.6283e-203	***	3.69997e-27	***
	Plant height	cm	V+C+(VC)+C/c+r	9.18333e-32	***	1.6885e-230	***	3.0618e-22	***
	Ear insertion height	cm	V+C+(VC)+C/c+r	9.07888e-19	***	5.29168e-127	***	2.37516e-30	***
	ASI	MGDD	V+C+(VC)+C/c+r	1.00631e-06	***	8.9369e-60	***	3.19259e-12	***
Digestibility	DM digestibility	%DM	V+C+(VC)+C/c+r	1.38131e-14	***	5.57893e-43	***	1.16182e-14	***
	Digestible yield	ton DM/ha	V+C+(VC)+C/c+r	4.09126e-10	***	9.89298e-107	***	4.88993e-17	***
	CW content	%DM	V+C+(VC)+C/c+r	9.87365e-10	***	3.69351e-53	***	3.41766e-14	***
	CW digestibility	%CWR	V+C+(VC)+C/c+r	3.84311e-21	***	8.9677e-46	***	4.17986e-20	***
Lignin content	Lignin content	%CWR	V+C+(VC)+C/c+r	8.78454e-20	***	9.00433e-76	***	1.47456e-10	***
Lignin structure	H subunit content	µmol/g ABL	V+C+(VC)	4.3056e-38	***	1.1653e-07	***	NA	NS
	G subunit content	µmol/g ABL	V+C+(VC)	5.5276e-38	***	3.1839e-05	***	NA	NS
	S subunit content	µmol/g ABL	V+C+(VC)	1.92895e-15	***	1.1174e-05	***	NA	NS
	β04 yield	µmol/g ABL	V+C+(VC)	4.31666e-24	***	0.000223483	***	NA	NS
	S/G subunit ratio	no unit	V+C+(VC)	3.52639e-51	***	2.05433e-09	***	NA	NS
Lignin composition	PCest content	mg/g CWR	V+C+(VC)+C/c+r	3.11407e-23	***	1.60877e-77	***	7.17822e-13	***
	Feest content	mg/g CWR	V+C+(VC)+C/c+r	9.3321e-07	***	2.77429e-23	***	9.87432e-32	***
	Feeth content	mg/g CWR	V+C+(VC)+C/c	0.000148586	***	9.42076e-12	***	3.68143e-12	***
	S-PC	% of S	V+C+(VC)	8.44395e-24	***	2.23813e-55	***	NA	NS
Lignin distribution	Low lignified tissues	%ICS	V+C+(VC)	1.18019e-45	***	4.21856e-27	***	0.000521197	***
	Lignified tissues	%ICS	V+C+(VC)+C/c	8.74804e-46	***	3.75805e-27	***	7.72734e-05	***
	Stem surface	Pixels	V+C+(VC)+C/c	5.30619e-12	***	9.27083e-37	***	7.19628e-07	***
Epidermal tissues	ETF measured	%ICS	V+C+(VC)+r	3.39729e-08	***	3.12905e-35	***	1.88406e-06	***
	ET1	%ICS	V+C+(VC)	0.0369987	*	0.0136979	*	0.0357389	*
	ET2	%ICS	V+C+(VC)+r	2.60022e-08	***	1.96846e-39	***	3.33007e-06	***
Rind tissues	Rind tissues	%ICS	V+C+(VC)+r	1.8743e-11	***	5.21624e-15	***	0.00700343	**
	DRT measured	%ICS	C	0.137625	NS	0.00125033	**	0.817436	NS
	LRT measured	%ICS	V+C+(VC)	1.94747e-13	***	5.83378e-93	***	0.000494124	***
	DRT calculated	%ICS	V+C+(VC)	2.1568e-12	***	1.77965e-72	***	0.00382807	**
	DRT1	%ICS	V+C	0.000140192	***	3.68867e-12	***	0.79662	NS
	DRT2	%ICS	V+C	2.58623e-23	***	1.73262e-13	***	0.0776152	.
	DRT3	%ICS	V+C+(VC)+r	1.30159e-11	***	1.96497e-31	***	0.0075622	**
	DRT4	%ICS	V+C+(VC)	2.61241e-20	***	1.00115e-50	***	7.71366e-07	***
	DRT5	%ICS	V+C+(VC)	0.00025648	***	9.03922e-20	***	6.18534e-06	***
	DRT6	%ICS	V+C+(VC)+C/c+r	2.73505e-06	***	8.17864e-41	***	0.0146329	*
	DRT7	%ICS	V+C+(VC)	1.4292e-14	***	8.02271e-48	***	1.2013e-06	***
	DRT8	%ICS	V+C+(VC)	4.00586e-08	***	3.25992e-76	***	3.80741e-11	***
	DRT9	%ICS	V+C+(VC)	3.95965e-11	***	1.89418e-162	***	8.82796e-08	***
	LRT calculated	%ICS	V+C+(VC)	1.39696e-16	***	5.66441e-127	***	1.56497e-07	***
	LRT1	%ICS	+C/c	0.181169	NS	4.50922e-56	***	0.00425896	**
	LRT2	%ICS	V+C+(VC)+C/c	0.00141046	**	2.26767e-66	***	2.82965e-09	***
	LRT3	%ICS	V+C+(VC)	6.84771e-12	***	4.88346e-59	***	3.03132e-09	***
	LRT4	%ICS	V+C+(VC)	6.00971e-17	***	8.54698e-72	***	6.74801e-07	***
	LRT5	%ICS	V+C+(VC)+C/c	3.25854e-12	***	1.01974e-137	***	2.16832e-06	***
	LRT6	%ICS	V+C+(VC)	1.97798e-05	***	3.42673e-22	***	0.0162818	*
	LRT7	%ICS	V+C+(VC)	0.0167485	*	2.89016e-21	***	0.010354	*
	LRT8	%ICS	V+C+(VC)	1.77168e-06	***	8.08402e-91	***	1.0325e-08	***
	LRT9	%ICS	V+C+(VC)	1.08935e-06	***	1.60726e-50	***	0.000793559	***
Pith tissues	MT measured	%ICS	V+C+r	4.72905e-09	***	1.148e-25	***	0.0772836	.
	MT1	%ICS	V+C+(VC)+C/c	7.15467e-34	***	3.84755e-31	***	8.23724e-09	***
	MT2	%ICS	V+C+(VC)	1.74972e-37	***	2.15149e-39	***	6.86916e-06	***
	MT3	%ICS	V+C+(VC)	1.19876e-09	***	2.67091e-76	***	8.41979e-07	***
	MT4	%ICS	V+C+(VC)	2.42374e-46	***	1.60196e-41	***	2.73671e-05	***
	MT5	%ICS	V+C+(VC)+C/c	2.68793e-25	***	6.59183e-72	***	3.22436e-05	***
	MT6	%ICS	C	0.27735	NS	0.00111236	**	0.114228	NS
	MT7	%ICS	V+C	0.00390038	**	4.10863e-18	***	0.510812	NS
	MT8	%ICS	C+r	0.151231	NS	1.59923e-05	***	0.0121131	*
	MT9	%ICS	C	0.132236	NS	8.79956e-15	***	0.0215815	*
	MT2a	%ICS	V+C+(VC)	4.58835e-24	***	1.32085e-52	***	9.12549e-06	***
	MT2b	%ICS	V+C+(VC)	2.79231e-38	***	1.63143e-37	***	2.53961e-11	***
	MT5a	%ICS	V+C+(VC)+C/c	1.61468e-21	***	5.38452e-61	***	9.22332e-15	***
	MT5b	%ICS	V+C+(VC)	3.85972e-26	***	4.1486e-71	***	2.43768e-13	***
	MT1a	%ICS	V+C+(VC)	2.21907e-20	***	1.21441e-23	***	1.82496e-07	***
	MT1b	%ICS	V+C+(VC)+C/c	8.4776e-22	***	6.55482e-33	***	3.07313e-15	***
	MT4a	%ICS	V+C+(VC)	5.66054e-22	***	1.32258e-19	***	1.39731e-08	***
	MT4b	%ICS	V+C+(VC)	1.8008e-38	***	2.21933e-43	***	3.83197e-07	***
Bundle tissues	BT measured	%ICS	V+C+(VC)+r	4.66603e-06	***	5.32454e-70	***	0.000537588	***
	BT1	%ICS	V+C+(VC)	4.36266e-18	***	7.83513e-52	***	4.56483e-15	***
	BT2	%ICS	V+C	2.56601e-05	***	9.86054e-99	***	0.0543407	.
	BT3	%ICS	V+C+(VC)+r	1.40337e-06	***	2.88936e-30	***	7.19782e-07	***
	BT4	%ICS	V+C+(VC)	3.56382e-12	***	6.93877e-29	***	9.2983e-06	***
	BT5	%ICS	V+C+(VC)	4.50605e-05	***	1.41626e-56	***	0.000596073	***
Combined histological tissues sums	All red tissues	%ICS	V+C+(VC)+C/c	9.38205e-39	***	6.4526e-20	***	0.000598704	***
	All blue tissues	%ICS	V+C+(VC)	3.45545e-39	***	4.95289e-22	***	0.00106083	**
	Highly digestible blue tissues	%ICS	V+C+(VC)	7.72604e-39	***	1.54784e-47	***	7.71015e-10	***
	Digestible blue tissues	%ICS	V+C+(VC)+r	2.46286e-15	***	5.35848e-30	***	5.40441e-07	***
	Highly indigestible red tissues	%ICS	V+C+(VC)	6.86709e-19	***	9.9771e-18	***	7.66168e-07	***
	Indigestible red tisues	%ICS	V+C+(VC)	2.90932e-24	***	5.59149e-19	***	1.35798e-10	***
Combined histological tissues	MT1, 4	%ICS	V+C+(VC)+C/c	2.40299e-39	***	1.38982e-20	***	0.000423082	***
	DRT2, 4, 5, 7, 8, 9	%ICS	V+C+(VC)	2.39532e-11	***	3.2902e-73	***	5.20724e-07	***
	LRT2, 4, 5, 7, 8, 9	%ICS	V+C+(VC)	3.11358e-11	***	2.12628e-102	***	1.59532e-05	***
	BT1, 3, 4	%ICS	V+C+(VC)+r	0.000372515	***	1.5772e-08	***	6.07848e-05	***
	MT2, 5	%ICS	V+C+(VC)	1.74766e-39	***	2.91414e-21	***	0.00268292	**
	DRT1, 3, 6	%ICS	V+C+(VC)+C/c+r	6.6365e-08	***	7.0205e-29	***	1.55473e-05	***
	LRT1, 3, 6	%ICS	V+C+(VC)	2.86151e-11	***	2.05089e-53	***	2.54853e-07	***
	BT2, 5	%ICS	V+C+C/c+r	3.94226e-06	***	3.14699e-55	***	0.061289	.
